# Supplementary material for: Clinical significance of the hemoglobin-to-red blood cell distribution width ratio in patients with severe OSAS
Source: Sci Rep. 2025 Apr 12;15:12563. doi: 10.1038/s41598-025-96693-1 (PMC11993702; doi:10.1038/s41598-025-96693-1)
Supplement: Supplementary file 1 — Supplementary Material 1 [file 41598_2025_96693_MOESM1_ESM.xlsx]

## Sheet: Sheet1
Unit								times/hour	%	*10^9/L4-10）	*10^12/L（4-5.5）	g/L	%		*10^9/L	%	fl	pg	g/L
Name	Hospitalization Number	Age	Gender	Height	Weight	BMI	OSA Severity	AHI	MinSaO2	WBC	RBC	HB	Red Blood Cell Distribution Width (CV)	HB/CV（HRR）	Plt	RBC hematocrit	RBC average volume	average Hb level	average Hb concentration
Lu Bilin	2021783454	44	Male	1.65	70	25.7117	Mild	6.6	89	7.55	4.31	137	12	11.4167	237	0.415	96.3	31.8	330
Xiang Yizhen	2021760951	68	Male	1.6	60	23.4375	Mild	5.4	87	5.99	5.49	156	16.1	9.68944	101	0.51	92.9	28.4	306
Tan Shijun	2021812653	46	Male	1.72	79	26.7036	Mild	10.2	86	6.01	5.06	166	12.5	13.28	163	0.37	97	32.6	337
Du Cuiping	2022706661	49	Male	1.75	80	26.1224	Mild	7.9	88	7.36	4.64	151	12	12.5833	166	0.433	93.3	32.5	349
Xiang Xuhui	2022720202	45	Male	1.71	76	25.9909	Mild	14.3	88	4.82	4.41	141	13.1	10.7634	144	0.412	93.3	32	343
Li Xiaonan	2022736313	37	Male	1.72	78	26.3656	Mild	11.9	89	6.45	4.3	133	12.6	10.5556	261	0.415	96.4	30.9	320
Zhuang Yongzhi	2022791773	70	Male	1.7	75	25.9516	Mild	10.9	90	4.77	3.6	115	13.5	8.51852	151	0.351	97.5	31.9	327
Zhu Shimin	2020749949	57	Male	1.69	74	25.9095	Mild	14.2	87	4.41	4.81	147	12.6	11.6667	170	0.442	91.8	30.6	333
Fan Hongya	2020751492	49	Male	1.55	59	24.5578	Mild	13.9	86	6.83	5.63	169	12.8	13.2031	190	0.51	90.6	29.9	330
Xiang Ying	2021735252	46	Male	1.62	62	23.6244	Mild	7.8	85	4.76	4.15	133	12.5	10.64	180	0.397	95.7	32.1	335
Zhang Chunyang	2021736758	72	Male	1.65	68	24.977	Mild	6.7	90	4.43	4.29	89	15.9	5.59748	174	0.283	69.5	20.7	315
Tao Xin	2021742417	48	Male	1.57	80	32.4557	Mild	7.3	87	7.43	4.84	155	12.6	12.3016	119	0.46	94.9	31.9	336
Huang Ming	2020200005	45	Male	1.7	75	25.9516	Mild	8.4	78	5.96	5.6	176	13.6	12.9412	181	0.353	78.8	24.2	307
Dai Jianping	202020000	35	Male	1.56	65	26.7094	Mild	5.7	82	8.5	5.57	171	12.9	13.2558	258	0.545	91.1	29.4	323
Dong Qiyin	2021718849	33	Male	1.59	67	26.5021	Mild	11.5	65	5.31	3.91	118	13.3	8.87218	89	0.372	95	30.2	318
Tan Huabin	2021723177	67	Male	1.66	75	27.2173	Mild	13.6	89	6.12	4.58	146	12.9	11.3178	134	0.441	91	30.4	334
Fan Zheju	202128708	36	Male	1.72	79	26.7036	Mild	14.6	67	9.1	4.16	129	12.8	10.0781	144	0.388	93.2	31.1	333
Wang Weicai	201995286	25	Male	1.7	79	27.3356	Mild	13.2	86	5.16	3.61	111	12.7	8.74016	143	0.354	98.3	30.7	313
Huang Rong	2019298127	64	Male	1.67	67	24.0238	Mild	11.7	76	9.64	3.66	105	14	7.5	273	0.456	90.8	32	352
Chen Qingrong	201955715	52	Male	1.66	65	23.5883	Mild	14.5	88	7.21	4.97	156	13.6	11.4706	171	0.488	98.2	31.4	319
Tian Mingxi	201958910	56	Male	1.59	60	23.7332	Mild	6.7	83	6.84	4.84	150	14.4	10.4167	177	0.478	98.8	31	314
Wu Songqiong	201968599	35	Male	1.64	70	26.0262	Mild	7.3	82	9.44	3.35	88	13.7	6.42336	281	0.293	87.4	26.3	301
Yang Anzhou	2018001858	42	Male	1.7	75	25.9516	Mild	8.4	89	6.38	4.22	134	11.8	11.3559	207	0.394	93	32.7	352
Yang Li	2019117067	53	Male	1.65	65	23.8751	Mild	9.5	89	5.96	4.65	133	13.1	10.1527	137	0.297	89.5	27.4	307
Zhang Chuanguo	2019159829	64	Male	1.77	80	25.5354	Mild	9.9	87	7.12	5.18	165	13.2	12.5	227	0.487	96.8	32.3	334
Xiang Qizhi	2021746534	35	Male	1.75	79	25.7959	Mild	10.2	78	7.66	4.23	99	16.6	5.96386	308	0.32	75.7	23.5	311
Chen Pan	2017204004	35	Male	1.7	69	23.8754	Mild	14.3	86	8.52	5.68	174	13.5	12.8889	202	0.5	86.3	29.5	342
Chen Daming	201999451	67	Male	1.62	56	21.3382	Moderate	13.3	86	11.08	2.91	93	14.1	6.59574	127	0.289	99.3	31.9	321
Xiang Xingcong	201890307	66	Male	1.75	65	21.2245	Moderate	13.5	85	4.01	4.31	127	13.3	9.54887	202	0.399	92.6	29.4	318
Li Guohua	2016396460	63	Male	1.63	56	21.0772	Moderate	7.8	73	5.76	5.54	173	11.6	14.9138	166	0.519	93.6	31.2	333
Liu Zhiyun	2021713548	35	Male	1.65	70	25.7117	Moderate	6.3	68	6.76	4.53	101	14.5	6.96552	224	0.314	69.3	22.2	320
Mou Zhihui	2021714914	53	Male	1.79	79	24.6559	Moderate	8.4	76	7.46	3.44	98	12.8	7.65625	253	0.28	85.6	29.3	342
Tian Chengshu	2020717450	46	Male	1.69	72	25.2092	Moderate	6.3	78	7.31	5.4	161	13.1	12.2901	228	0.492	91.2	29.8	326
Liu Hongzhen	2021747607	53	Male	1.69	83	29.0606	Moderate	8.6	86	4.33	3.62	112	12.5	8.96	186	0.344	95.1	30.8	324
Zheng Shiju	2023708919	72	Male	1.7	70	24.2215	Moderate	9.6	88	4.3	3.84	124	13.3	9.32331	136	0.375	97.6	32.2	330
Liu Xuyi	2023709813	65	Male	1.62	69	26.2917	Moderate	7.3	89	5.59	4.91	157	13.6	11.5441	255	0.467	95.1	31.9	335
Yu Xiuzhen	2023705413	65	Male	1.6	65	25.3906	Moderate	8.3	88	6.02	4.88	141	13.5	10.4444	180	0.417	85.5	28.9	338
Wu Dayu	2022747171	60	Male	1.56	70	28.764	Moderate	9.6	87	4.09	4.52	121	15.1	8.01325	132	0.391	86.4	26.9	311
Chen Shengjing	2020780215	24	Male	1.66	67	24.3141	Moderate	10.4	86	4.03	4.55	144	12.5	11.52	168	0.414	91	31.6	347
Xiong Maoyu	2020781332	42	Male	1.57	65	26.3702	Moderate	14.3	89	6.42	4.89	152	12.7	11.9685	182	0.46	94.1	31.1	330
Qian Liangyou	2020782013	42	Male	1.7	60	20.7612	Moderate	13.5	88	8.77	4.66	150	12.8	11.7188	215	0.442	94.7	32.2	340
Liu Chunyan	2020782376	53	Male	1.8	97	29.9383	Moderate	11.3	87	8.17	4.18	123	12.8	9.60938	164	0.361	86.4	29.4	340
Li Yanqiong	2020785648	63	Male	1.62	62	23.6244	Moderate	10.5	89	4.29	4.7	104	18.2	5.71429	233	0.33	70.3	22.1	314
Xiang Jiaju	202010221	63	Male	1.65	55	20.202	Moderate	12.7	90	8.44	3.51	106	15.7	6.75159	211	0.351	100	30.1	301
Xiang Yuanshun	2021717481	74	Male	1.65	62	22.7732	Moderate	9.7	88	6.42	4.34	141	12.4	11.371	194	0.424	97.7	32.6	333
Wang Benliang	2021725262	53	Male	1.5	70	31.1111	Moderate	8.6	87	3.94	4.59	143	13	11	153	0.425	92.5	31.1	336
Li Panwen	2021725262	35	Male	1.6	67	26.1719	Moderate	7.4	87	4.01	4.53	141	13.5	10.4444	143	0.408	90.2	31.2	346
Guo Jiangping	2021040614	63	Male	1.67	66	23.6652	Moderate	8.4	86	15.8	5.03	127	16.4	7.7439	236	0.48	95.4	31.2	327
Long Yinxian	2021729814	63	Male	1.65	68	24.977	Moderate	14.2	89	3.55	5.11	155	12.5	12.4	140	0.451	90.5	30.5	337
Tang Shi'an	2021705529	43	Male	1.67	67	24.0238	Moderate	13.4	85	5.04	4.87	122	15.6	7.82051	205	0.362	83.2	27.1	325
Liu Qiugui	2021715632	35	Male	1.64	69	25.6544	Moderate	9.9	86	3.81	4.14	129	12.6	10.2381	204	0.383	92.3	31.2	337
Ye Hongmei	2021716383	55	Male	1.64	67	24.9108	Moderate	9.1	85	5.01	5	156	13	12	174	0.345	92.1	31	337
Liu Shiju	2021751140	64	Male	1.63	69	25.9701	Moderate	8.3	90	4.6	3.74	116	12.7	9.13386	159	0.324	90.1	30.7	341
Jiang Huazhu	2022779078	53	Male	1.71	80	27.3588	Severe	15.4	84	7.21	3.65	115	16.8	6.84524	211	0.361	98.9	31.4	318
Li Chuntang	2021739741	60	Male	1.68	73	25.8645	Severe	19.4	89	6.37	4.5	149	12.8	11.6406	191	0.446	92.6	31.1	336
Wang Chongren	202003861	67	Male	1.65	67	24.6097	Severe	17.3	80	5.23	3.84	123	13.3	9.24812	142	0.425	98.1	31.7	323
Tian Zhenyan	202002834	75	Male	1.7	75	25.9516	Severe	19.3	79	10.93	4.06	131	12.9	10.155	131	0.392	96.6	32.3	335
Zhao Ping'an	2020035332	53	Male	1.67	70	25.0995	Severe	27.9	82	4.24	4.03	119	12.2	9.7541	217	0.386	94.2	30.1	320
Xiang Xiaowu	202009466	65	Male	1.66	65	23.5883	Severe	23.5	81	8.22	5.84	129	16.6	7.77108	217	0.403	69	22.1	320
Zhu Sihai	2021731703	35	Male	1.64	67	24.9108	Severe	29	80	5.27	4.91	135	12.5	10.8	170	0.392	88.8	30.6	344
Chen Wenbo	2021107750	53	Male	1.57	60	24.3418	Severe	24.3	81	6.38	5.31	154	12.4	12.4194	232	0.371	89.3	30.6	343
Ran Jingping	2021989381	53	Male	1.59	60	23.7332	Severe	28.4	82	7.79	5.1	150	13	11.5385	289	0.467	89.8	29.6	330
Xiong Haibing	2019073410	54	Male	1.65	68	24.977	Severe	27.4	80	6.54	5.42	164	13	12.6154	213	0.456	87	29.8	343
Wu Xiurong	201998020	45	Male	1.63	69	25.9701	Severe	26.4	83	6.07	3.83	118	13.7	8.61314	116	0.361	94.2	30.8	327
Zhang Changlin	2017217447	35	Male	1.58	60	24.0346	Severe	25.9	83	8.35	6.02	176	12.6	13.9683	225	0.434	98.2	31.4	319
Gan Longsheng	201915245	57	Male	1.7	76	26.2976	Severe	25.3	78	6.99	4.86	137	12.2	11.2295	207	0.436	89.6	28.1	314
Liu Xianhuo	2018126615	36	Male	1.66	69	25.0399	Severe	28.7	88	5.73	4.95	153	13.4	11.4179	215	0.464	93.7	30.9	330
Tian Guosong	20190000	63	Male	1.67	70	25.0995	Severe	26.4	87	5.54	4.24	129	13.7	9.41606	228	0.388	91.6	30.5	334
He Li	201987971	46	Male	1.71	76	25.9909	Severe	25.4	89	6.31	5.39	165	13.4	12.3134	297	0.473	87.8	28.6	326
Jia Jie	2020765572	26	Male	1.65	70	25.7117	Severe	29.4	86	5.2	5.05	151	11.5	13.1304	202	0.456	94.8	30.8	325
Li Qingqiao	2021770890	63	Male	1.64	65	24.1672	Severe	25.4	86	7.06	4.58	146	12.9	11.3178	217	0.435	93.3	32.6	349
Shen Baosheng	202000878	57	Male	1.64	71	26.398	Severe	23.4	70	5.66	4.22	126	12.5	10.08	168	0.391	92.6	29.9	323
Pei Yuncái	2019312430	54	Male	1.65	85	31.2213	Severe	16.4	80	4.8	4.56	142	13.6	10.4412	190	0.427	93.5	31.1	333
Hu Weidong	2017218506	68	Male	1.71	70	23.939	Severe	15.2	81	5.11	5.35	169	12.4	13.629	232	0.499	95.5	32	335
Peng Hongxi	2021710443	57	Male	1.67	69	24.7409	Severe	15.3	83	4.52	4.35	141	12.6	11.1905	180	0.415	95.4	32.3	339
Zhang Yiyue	2021713368	46	Male	1.7	69	23.8754	Severe	15.9	69	6.3	4.59	145	13.9	10.4317	240	0.434	94.7	31.6	334
You Zequan	201888060	46	Male	1.75	114	37.2245	Severe	16,9	72	7.2	4.42	138	12.7	10.8661	231	0.424	95.8	31.1	325
Yu Le	2021750087	35	Male	1.63	57	21.4536	Severe	16.4	85	9.53	5.81	173	12.9	13.4109	252	0.505	87	29.9	343
Hu Tao	2022777987	50	Male	1.75	103	33.6327	Severe	17.5	83	8.5	4.01	131	14.8	8.85135	158	0.396	98.8	32.6	330
Zhang Mingju	2022796127	58	Male	1.7	103	35.6401	Severe	18.4	85	6.18	4.26	135	13.4	10.0746	193	0.416	97.6	31.7	325
Shui Tiancai	2023707032	42	Male	1.57	84	34.0785	Severe	19.4	84	8.9	4.55	145	12.8	11.3281	299	0.425	93.3	32	342
Tan Rupin	201958410	56	Male	1.64	79	29.3724	Severe	16.4	81	6.65	4.63	143	12.5	11.44	243	0.439	94.8	31	327
Yao Jinju	2021724459	57	Male	1.62	81	30.8642	Severe	23.7	80	5.03	4.48	134	12.9	10.3876	183	0.398	88.8	29.9	337
Zhang Junhui	2021772447	61	Male	1.74	85	28.075	Severe	27.4	83	4.98	4.61	150	12.5	12	168	0.431	93.6	32.6	348
Huang Rui	2022744067	31	Male	1.5	66	29.3333	Severe	26.4	89	6.26	4.67	146	12.9	11.3178	136	0.45	96.3	31.3	325
Wang Jiangyi	2022736962	42	Male	1.8	90	27.7778	Severe	30.5	43	5.76	5.11	166	12.6	13.1746	219	0.475	93	32.6	350
Xiang Hongbing	2021717320	54	Male	1.68	76	26.9274	Severe	39.5	64	5.14	4.18	134	13.1	10.229	107	0.384	91.9	32	348
Li Shijin	2022719386	47	Male	1.65	70	25.7117	Severe	55.9	69	5.16	5.47	177	13.2	13.4091	202	0.516	94.4	32.4	343
Zhang Chunlan	2022775494	47	Male	1.7	78	26.9896	Severe	101.4	76	6.62	3.74	106	15.4	6.88312	267	0.333	89.1	28.4	319
Jiang Guixiang	2021786705	48	Male	1.64	82	30.4878	Severe	99.4	82	5.02	4.2	128	13	9.84615	158	0.382	91.1	30.6	336
Wu Hongling	2023700228	56	Male	1.68	69	24.4473	Severe	76.4	78	10.53	5.01	159	12.7	12.5197	297	0.462	92.1	31.8	345
Liu Lieying	2021782061	58	Male	1.69	83	29.0606	Severe	54.4	67	5.22	5.75	175	16.3	10.7362	139	0.555	96.5	30.5	316
Tan Qianghua	2022710182	35	Male	1.68	98	34.7222	Severe	43.6	63	5.42	4.85	159	12.7	12.5197	184	0.463	95.5	32.8	343
Li Renwen	2022751035	51	Male	1.73	85	28.4005	Severe	54.5	68	5.41	5.33	167	13.3	12.5564	245	0.493	92.4	31.3	339
Luo Jinsong	2022788487	30	Male	1.77	80	25.5354	Severe	89.5	74	9.84	5.85	186	13.4	13.8806	269	0.556	95	31.8	335
Qin Xicao	2020776584	38	Male	1.72	80	27.0416	Severe	65.3	75	6.19	5.86	176	14.1	12.4823	279	0.551	94.1	30.1	320
Tian Jun	2021781468	34	Male	1.67	74	26.5338	Severe	54.3	79	6.82	4.84	162	12.2	13.2787	222	0.476	98.4	33.4	340
Song Chuanying	2022702005	54	Male	1.65	80	29.3848	Severe	66.6	80	7.1	4.67	143	12	11.9167	222	0.413	88.4	30.6	346
Li Guo'an	2022774097	74	Male	1.67	75	26.8923	Severe	54.3	78	6.23	3.78	117	13.7	8.54015	162	0.371	98.2	31.1	316
Yang Defei	2021786705	45	Male	1.7	80	27.6817	Severe	67.5	75	6	5.16	155	12.9	12.0155	174	0.382	91.1	30.6	336
Huang Jialin	2021794502	34	Male	1.63	70	26.3465	Severe	78.5	64	8.39	5.57	173	13.9	12.446	166	0.508	91.2	31	340
Ruan Mingxin	2021812653	74	Male	1.64	71	26.398	Severe	89.4	65	6.4	3.82	125	12.4	10.0806	181	0.37	97	32.6	337
Hu Farong	2022718126	49	Male	1.69	87	30.4611	Severe	99.4	68	4.8	4.5	142	12.7	11.1811	169	0.427	94.7	31.4	332
An Xingquan	2022719275	38	Male	1.64	71	26.398	Severe	102.2	70	4.93	4.75	148	12.1	12.2314	174	0.444	92.8	30.8	332
Li Shihuai	2021712760	50	Male	1.54	75	31.6242	Severe	34.4	78	7.06	4.97	147	15.8	9.3038	187	0.453	91.2	29.6	325
Hu Dewen	2021720070	33	Male	1.65	82	30.1194	Severe	56.4	73	6.76	5.88	172	13	13.2308	197	0.509	86.6	29.2	338
Yang Jianhua	2021728836	56	Male	1.54	54	22.7694	Severe	43.5	76	6.48	4.28	132	12.6	10.4762	157	0.396	94.8	31.7	334
Huang Guoyi	2021744079	68	Male	1.57	56	22.719	Severe	44.6	78	7.78	5.73	171	13.3	12.8571	167	0.512	89.4	29.9	335
He Dongyun	2020783876	67	Male	1.67	70	25.0995	Severe	56.7	67	4.38	4.9	124	13.9	8.92086	216	0.385	87.3	28.2	323
Xie Bangming	201990699	67	Male	1.64	69	25.6544	Severe	54.3	63	6.85	4.53	135	13.3	10.1504	179	0.408	90.1	29.8	331
Wang Jianping	201991629	80	Male	1.6	68	26.5625	Severe	67.5	69	6.94	4.1	137	15.9	8.61635	179	0.428	102.9	33	320
Zhang Xiaoshun	2019927539	45	Male	1.59	67	26.5021	Severe	54.2	56	10.11	4.66	152	16.2	9.38272	230	0.459	98.5	32.6	331
Gu Qun	2017379950	78	Male	1.66	76	27.5802	Severe	78.5	80	7.12	5.23	167	13	12.8462	144	0.503	96.2	31.9	331
Song Minghong	2019292394	66	Male	1.63	65	24.4646	Severe	78.5	78	6.49	5.38	173	13.9	12.446	173	0.5	92.8	32.2	347
Liu Youfeng	201971018	74	Male	1.73	80	26.7299	Severe	89.5	75	7.45	5.47	159	12.8	12.4219	161	0.492	89.9	29.1	323
Tian Xihu	201974355	47	Male	1.7	78	26.9896	Severe	90.4	73	10	5.33	157	14.4	10.9028	257	0.499	93.5	29.4	315
Feng Xuesong	201980211	56	Male	1.6	70	27.3438	Severe	95.4	63	8.92	5.96	178	13.4	13.2836	211	0.561	94	29.8	317
Hu Dajun	201964661	35	Male	1.65	69	25.3444	Severe	99.5	74	6.71	4.62	126	13	9.69231	441	0.391	84.5	27.2	322
Ran Shuju	201911433	35	Male	1.76	78	25.1808	Severe	98.4	65	3.98	3.22	78	19.6	3.97959	282	0.309	88.6	25.5	288
Cheng Yonghong	2019107114	24	Male	1.65	65	23.8751	Severe	87.4	61	4.36	4.09	122	13.5	9.03704	177	0.391	95.5	29.8	312
Kuang Xingjun	2019107114	25	Male	1.64	70	26.0262	Severe	88.4	89	5.46	4.62	138	16	8.625	200	0.417	90.3	29.8	331
Shi Kaisilver	201953650	66	Male	1.64	78	29.0006	Severe	46.3	78	5.17	4.26	141	11.6	12.1552	148	0.439	105.4	33.2	315
Tan Qianzheng	201922944	46	Male	1.59	66	26.1066	Severe	39.8	64	5.16	5.22	161	12.4	12.9839	254	0.439	99	33.5	339
Tan Xiaowen	2018151205	44	Male	1.6	64	25	Severe	37.5	75	6.22	4.93	171	12.6	13.5714	161	0.51	103.5	34.7	335
Rao Kui	2020765398	64	Male	1.63	65	24.4646	Severe	78.4	68	5.82	4.23	125	12.6	9.92063	417	0.465	94.4	31.3	332
Chen Yuyuan	2020774347	73	Male	1.71	82	28.0428	Severe	98.4	74	8.84	4.32	133	13.7	9.70803	326	0.269	75.9	23.6	311
Qiao Ansong	2020778674	66	Male	1.7	67	23.1834	Severe	45.4	74	4.29	3.81	125	13.4	9.32836	141	0.314	90.1	29.9	332
Luo Zhaohua	2020781948	73	Male	1.75	78	25.4694	Severe	56.4	78	6.3	4.72	145	13.1	11.0687	143	0.425	90	30.8	342
Li Kuiran	2021750535	64	Male	1.75	79	25.7959	Severe	35.4	65	5.11	4.86	144	13.8	10.4348	162	0.439	90.4	29.7	328
Li Jiping	2021700585	35	Male	1.67	75	26.8923	Severe	31.4	82	5.57	4.14	123	12.8	9.60938	301	0.373	90.2	29.8	330
Su Fumei	2021709921	36	Male	1.65	63	23.1405	Severe	30.5	64	8.47	4.97	150	13.2	11.3636	222	0.456	91.7	30.2	329
Tan Zhiwu	2021711733	36	Male	1.57	60	24.3418	Severe	35.6	65	5.42	5	155	13.3	11.6541	180	0.463	92.5	30.9	334
Chen Qingming	2021711733	78	Male	1.65	63	23.1405	Severe	36.3	79	7.7	4.77	137	14	9.78571	221	0.419	87.7	28.7	328
Liu Yuanxiang	2021715759	53	Male	1.64	65	24.1672	Severe	38.5	74	7.28	5.12	163	12.8	12.7344	236	0.463	90.4	31.8	352
Zhang Jun	2021715759	62	Male	1.6	67	26.1719	Severe	39.4	74	6.17	5.19	164	13.5	12.1481	199	0.532	98.5	31.7	321
Xu Jun	2021723032	52	Male	1.67	71	25.4581	Severe	38.5	75	3.9	4.49	137	12.3	11.1382	150	0.421	87.6	30.6	349
Li Gaolong	2021728464	62	Male	1.65	67	24.6097	Severe	44	72	3.32	4.62	144	12.6	11.4286	141	0.414	89.6	31.2	348
Xiang Hui	20191111	64	Male	1.65	68	24.977	Severe	44.6	64	11.27	2.53	76	16.2	4.69136	195	0.472	99.8	33.5	336
Duan Huizhu	201911113	52	Male	1.76	84	27.1178	Severe	43.3	59	5.07	5.3	170	13.1	12.9771	206	0.48	97.5	32.9	338
Liang Jiping	202001788	64	Male	1.73	78	26.0617	Severe	56.4	67	7.41	5.27	159	13	12.2308	210	0.481	91.3	30.1	330
Shu Fangdeng	2019303370	64	Male	1.74	75	24.7721	Severe	53.4	63	4.82	5.63	164	12.5	13.12	200	0.49	87.1	29.1	334
Zeng Xiang	202004756	67	Male	1.73	70	23.3887	Severe	59.5	67	11.56	5.05	166	12.2	13.6066	278	0.512	101.3	32.8	324
Deng Mingli	2020161809	54	Male	1.7	76	26.2976	Severe	46.2	64	7.5	5.47	163	12.2	13.3607	262	0.464	93.3	31.4	336
Liu Zhiwei	201878918	53	Male	1.75	78	25.4694	Severe	45.3	58	5.59	4.78	147	12.2	12.0492	199	0.45	94.1	30.8	327
Zhang Kaiqing	201881020	75	Male	1.68	70	24.8016	Severe	42.4	78	6.01	4.25	138	13.4	10.2985	163	0.425	100.1	32.4	324
Huang Fei	2018112801	25	Male	1.8	78	24.0741	Severe	41.5	76	5.8	4.61	153	12.7	12.0472	183	0.465	100.9	33.2	329
He Guisheng	201885355	57	Male	1.56	67	27.5312	Severe	40.5	83	4.84	5.3	170	13.4	12.6866	198	0.428	94.8	31.1	328
Zhang Zihui	201886585	53	Male	1.57	68	27.5873	Severe	53.5	75	4.86	4.3	138	12.5	11.04	159	0.423	98.4	32.1	326
Luo Hui	20188086	27	Male	1.6	69	26.9531	Severe	66.7	75	7	4.85	157	14.2	11.0563	129	0.426	91	30.3	333
Wang Yunqun	201892362	29	Male	1.67	70	25.0995	Severe	62.6	72	5.15	4.17	125	12.6	9.92063	145	0.407	97.7	30	307
Liu Daisilver	2020717233	47	Male	1.7	70	24.2215	Severe	69.5	66	10.51	9.29	128	14	9.14286	250	0.376	95.7	32.7	342
Xiang Tingyou	2020712776	43	Male	1.66	68	24.677	Severe	67.4	56	7.01	4.29	129	15.6	8.26923	188	0.415	96.7	30.1	311
Li Yisheng	2022768510	31	Male	1.63	69	25.9701	Severe	48.4	68	7.63	5.39	167	12.9	12.9457	268	0.49	90.9	31.1	342
Qin Guozhen	2021801630	61	Male	1.6	68	26.5625	Severe	45.6	66	4.5	4.01	125	13	9.61538	205	0.386	96.1	31.2	324
Zhang Zuming	2022801633	21	Male	1.73	78	26.0617	Severe	45.2	80	6.3	5.15	156	13.5	11.5556	149	0.483	93.8	30.3	323
Yuan Yijie	2021798263	53	Male	1.65	78	28.6501	Severe	78.5	49	7.7	5	155	13.1	11.8321	155	0.457	91.4	31	339
Lai Jiaju	2022800770	49	Male	1.64	74	27.5134	Severe	73.4	62	7.43	4.43	129	13.7	9.41606	181	0.403	91.1	29.2	320
Qi Jianhua	2020775905	45	Male	1.7	80	27.6817	Severe	78.5	68	8.64	5.41	170	13	13.0769	163	0.491	90.6	31.4	346
Tian Wei	2022787501	36	Male	1.75	84	27.4286	Severe	80.4	84	6.82	4.84	149	12.5	11.92	298	0.45	93.1	30.9	332
Hu Yurong	2021769130	46	Male	1.65	74	27.1809	Severe	98.4	64	5.92	4.08	142	12.9	11.0078	141	0.413	101.2	34.7	343
Qin Shengqiang	2022723746	44	Female	1.68	74	26.2188	Mild	93.5	32	10.1	3.74	129	10.63	12.1355	185	0.384	102.8	34.6	336
Xu Chuncheng	2022794288	54	Female	1.7	75	25.9516	Mild	109.4	68	7.71	3.74	112	14.1	7.94326	281	0.346	92.6	30.1	325
Yan Yuxiang	2023710153	50	Female	1.66	76	27.5802	Mild	108.4	85	4.49	4.06	133	13.2	10.0758	161	0.401	98.7	32.7	331
Huang Lei	2021764265	41	Female	1.69	78	27.31	Mild	34.2	79	13.84	4.84	155	12.3	12.6016	171	0.465	96	32.1	334
Tan Lixiang	2022738021	18	Female	1.64	68	25.2826	Mild	32.5	84	9.46	5.29	166	11.9	13.9496	224	0.499	94.3	31.4	332
Hu Shibao	2022784205	36	Female	1.65	66	24.2424	Mild	35.6	78	7.76	5.2	166	12.9	12.8682	171	0.477	91.8	31.9	348
Peng Tao	2022720495	46	Female	1.7	82	28.3737	Mild	39.5	67	6.27	4.82	149	13.1	11.374	142	0.441	91.6	31	338
Yan Caiyun	2021825218	64	Female	1.55	63	26.2227	Mild	48.5	85	5.49	3.29	103	14.4	7.15278	195	0.308	93.7	31.3	334
Lei Ting	2022740273	47	Female	1.53	64	27.3399	Mild	43.6	82	7.55	5.17	163	13.5	12.0741	209	0.467	90.3	31.6	350
Huang Xiangrong	2022741423	52	Female	1.64	67	24.9108	Mild	59.5	87	6.13	4.4	130	13.2	9.84848	213	0.397	90.3	29.5	327
Xiang Jizhou	2021749085	32	Female	1.68	69	24.4473	Mild	60.7	81	8.21	5.08	156	12.7	12.2835	250	0.459	90.5	30.8	341
Gong Maoying	2022750668	47	Female	1.8	74	22.8395	Mild	62.8	49	6.71	4.87	135	13.1	10.3053	231	0.425	87.2	27.8	319
Dai Jiqiong	2021806297	42	Female	1.56	75	30.8185	Mild	45.8	57	9.33	5.99	127	15.6	8.14103	315	0.406	67.9	21.1	312
Tan Kelong	2023712640	47	Female	1.56	72	29.5858	Mild	48.6	45	2.89	5.2	172	12.2	14.0984	157	0.5	96.2	33.2	345
Wu Hongling	2023700228	28	Female	1.48	66	30.1315	Mild	43.9	60	10.53	5.01	159	12.7	12.5197	297	0.462	92.1	31.8	345
Li Haiying	2023708512	53	Female	1.62	72	27.4348	Mild	56.6	55	5.29	3.91	122	12.8	9.53125	116	0.366	93.7	31.3	333
Zhang Shengfu	2022807583	33	Female	1.69	76	26.6097	Mild	54.9	52	9.68	5.31	160	12.9	12.4031	348	0.466	87.8	30.1	343
Hu Yanwei	2023700306	33	Female	1.65	73	26.8136	Mild	66.9	74	7.86	4.8	149	12.5	11.92	311	0.477	93.2	31	333
Yang Xiong	2023702524	51	Female	1.65	68	24.977	Mild	53.9	67	7.12	4.82	154	12.8	12.0312	190	0.448	92.9	32	345
Jin Jianhua	2023703660	67	Female	1.63	65	24.4646	Mild	58.6	81	8.69	5.16	151	13.8	10.942	197	0.486	94.2	29.4	312
Fan Hailiang	2023703304	37	Female	1.77	80	25.5354	Mild	67.9	80	6.8	5.11	152	13.4	11.3433	215	0.461	90.2	29.8	330
Yu Weicai	2023705112	61	Female	1.58	60	24.0346	Mild	74.9	65	7.38	5.03	153	13.4	11.4179	182	0.47	93.6	30.4	324
Lei Guanmei	2023704042	52	Female	1.5	70	31.1111	Mild	75.6	65	5.55	4.37	132	13.7	9.63504	210	0.386	88.4	30.2	341
Xiang Wu	2023707707	50	Female	1.58	55	22.0317	Mild	89.5	85	5.54	5.55	178	13.1	13.5878	214	0.514	92.6	32.1	346
Xiang Decai	2023709668	51	Female	1.63	60	22.5827	Mild	97.5	71	5.7	4.79	164	13.5	12.1481	112	0.476	95.9	33.1	345
Liu Yijun	2021779432	65	Female	1.61	55	21.2183	Mild	74.3	80	4.53	4.57	148	13.2	11.2121	158	0.439	96	32.2	336
Sun Wei	2022726660	41	Female	1.6	57	22.2656	Moderate	78.5	61	5.6	4.58	137	13.9	9.85612	180	0.41	89.5	30	335
Liu Shilin	2023712408	49	Female	1.57	70	28.3987	Moderate	83.5	51	8.3	7.2	223	16.2	13.7654	120	0.721	100.1	31	310
Ye Taimao	2023709608	53	Female	1.67	70	25.0995	Moderate	99.5	54	5.04	5.96	164	12.7	12.9134	140	0.472	93.2	32.3	347
Peng Peng	2019322217	35	Female	1.56	70	28.764	Moderate	54.8	41	5.69	4.86	153	13.3	11.5038	240	0.443	91.2	31.5	346
Tan Liming	2023708811	52	Female	1.7	70	24.2215	Moderate	53.8	67	6.31	4.72	154	13	11.8462	179	0.453	96.1	32.6	339
Xiang Shenbo	2023706221	34	Female	1.7	73	25.2595	Moderate	78.6	78	4.12	4.99	155	13.3	11.6541	243	0.45	90.3	31.1	345
Tang Guangtao	2022803833	48	Female	1.64	66	24.539	Severe	56.9	85	4.9	4.85	154	12.5	12.32	216	0.449	92.5	31.7	343
Tan Zhiwu	2021711733	33	Female	1.75	79	25.7959	Severe	54.3	43	5.42	5	155	13.3	11.6541	180	0.463	92.5	30.9	334
Feng Wei	2021753201	34	Female	1.72	76	25.6896	Severe	35.6	44	6.16	5.15	156	13.5	11.5556	139	0.393	68.6	22.8	332
Chen Shangwu	2021728637	54	Female	1.65	67	24.6097	Severe	39.5	45	3.99	5.33	172	13.5	12.7407	122	0.502	94.2	32.2	342
Ran Mengjun	2023705264	43	Female	1.69	70	24.5089	Severe	38.5	51	6.02	5.56	178	12.9	13.7984	146	0.532	95.8	32	334
Pu Zishun	2023704809	40	Female	1.51	75	32.8933	Severe	40.5	55	9.77	6.2	193	14	13.7857	183	0.561	90.4	31.1	344
Tang Caixia	2021711532	62	Female	1.7	85	29.4118	Severe	42.6	57	8.22	5.71	180	14	12.8571	237	0.562	98.3	31.5	320
Li Gaolong	2021728464	48	Female	1.72	85	28.7317	Severe	30.6	71	3.32	4.62	144	12.6	11.4286	144	0.414	89.6	31.2	348
Dong Jianhua	2022746067	38	Female	1.57	89	36.1069	Severe	31.8	73	5.2	5.07	159	12.4	12.8226	212	0.414	88.4	28.2	319
Sun Zongying	2022798936	75	Female	1.52	61	26.4024	Severe	34.5	75	3.62	4.25	134	13.4	10	136	0.387	91	31.6	348
He Shanwei	2021753201	32	Female	1.55	60	24.974	Severe	42.5	76	7.71	5.72	130	14.8	8.78378	170	0.393	68.6	22.8	332
Li Shizhao	2021738220	49	Female	1.66	65	23.5883	Severe	32.8	91	9.12	4.63	154	13	11.8462	153	0.455	98.4	33.3	338
Hu Guojiang	2022744965	34	Female	1.7	76	26.2976	Severe	43.5	78	6.69	5.21	154	13.6	11.3235	216	0.467	89.7	29.6	330
Cheng Qin	2022766880	42	Female	1.65	69	25.3444	Severe	31.5	74	5.52	5.35	162	13.2	12.2727	235	0.472	88.1	30.3	344
Ma Yuexiu	2022753862	69	Female	1.68	67	23.7387	Severe	30.5	67	5.46	3.99	129	14.1	9.14894	201	0.376	94.2	29.9	317
Chen Mingxin	2022764379	54	Female	1.56	68	27.9421	Severe	34.5	73	7.03	5.27	176	12.6	13.9683	138	0.516	97.8	33.5	342
Tan Qingcheng	2022773888	46	Female	1.64	67	24.9108	Severe	36.6	76	6.49	4.91	159	13	12.2308	207	0.478	96.2	32	332
Liu Xincheng	2021711967	55	Female	1.68	75	26.5731	Severe	35.5	74	5.51	4.92	157	12.8	12.2656	149	0.466	94.6	31.9	337
Xiang Qingfu	2021723177	55	Female	1.57	68	27.5873	Severe	32.5	79	4.62	4.84	147	16.8	8.75	181	0.441	91	30.4	334
Gu Bing	2021735989	43	Female	1.67	76	27.2509	Severe	39.5	74	5.91	5.35	160	14.1	11.3475	159	0.47	87.8	29.9	340
Liu Shu	2022801633	51	Female	1.65	78	28.6501	Severe	34.5	63	7.52	4.83	146	12.6	11.5873	241	0.446	92.2	30.1	326
Yang Shunhua	2020370764	72	Female	1.74	80	26.4236	Severe	44.7	52	7.65	4.67	148	12.6	11.746	213	0.439	94	31.8	338
Zheng Jiazhang	2023707764	69	Female	1.67	67	24.0238	Severe	74.5	78	4.22	4.31	141	12.9	10.9302	176	0.425	98.5	32.8	332
Tan Liangdeng	2021700141	60	Female	1.65	68	24.977	Severe	56.6	80	4.77	4.9	150	12.2	12.2951	203	0.446	91	30.6	336
